# Supplementary material for: Isolation of Artemisia capillaris membrane-bound di-prenyltransferase for phenylpropanoids and redesign of artepillin C in yeast
Source: Commun Biol. 2019 Oct 18;2:384. doi: 10.1038/s42003-019-0630-0 (PMC6802118; doi:10.1038/s42003-019-0630-0)
Supplement: Supplementary file 3 — Supplementary Data 1 [file 42003_2019_630_MOESM3_ESM.xlsx]

## Sheet: Tab 1 qRT-PCR
Figure 2a. In planta expression and subcellular localization of AcPT1
Replicate	AcPT1 / Reference gene
	Leaves	Stems	Flowers
1	0.519991	2.35652	0.112544
2	0.519228	2.62018	0.602282
3	3.62475	9.99357	0.175196
4	0.303338	1.73565	0.499463
5	0.0326956		0.851919

## Sheet: Tab 2 p-Cou Dru ArtC contents
Figure 2b. In planta expression and subcellular localization of AcPT1
Replicate	p-Coumaric acid content (µg/g-FW)			Drupanin content (µg/g-FW)			Artepillin C content (µg/g-FW)
	Leaves	Stems	Flowers	Leaves	Stems	Flowers	Leaves	Stems	Flowers
1	ND	ND	ND	ND	ND	ND	97.1887	82.1033	275.667
2	ND	ND	ND	ND	ND	ND	94.0473	112.935	219.946
3	ND	ND	ND	ND	ND	ND	304.483	473.939	452.536
4	ND	ND	ND	ND	ND	ND	222.451	294.89	317.139
5	ND	ND	ND	ND	ND	ND	146.955	224.997	319.456

## Sheet: Tab 3 Time course
Figure 3c. HPLC analysis of the p-coumaric acid:dimethylallyltransferase activity of recombinant AcPT1
Molecule	Replicate	Yield (µM in reaction mixture) at different incubation time (min)
		0	3	6	9	12	15
Drupanin	1	0.915739	3.40967	5.98162	8.83774	10.569	11.8916
	2	0.978176	4.02305	6.09105	8.59389	10.2559	10.9853
	3	1.01129	3.89281	6.43583	8.51234	9.78346	12.8273
Artepillin C	1	ND	0.239668	0.786808	2.00753	4.14857	6.96242
	2	ND	0.24137	0.78864	2.10505	4.4601	6.84068
	3	ND	0.33064	0.822673	2.27534	3.92226	6.76058
Art C / Total yield	1	ND	0.0656743	0.116247	0.185107	0.28188	0.369279
	2	ND	0.0566009	0.114633	0.196753	0.303079	0.383747
	3	ND	0.0782867	0.113339	0.21092	0.286177	0.345141

## Sheet: Tab 4 Different enz. contents
Figure 3d. HPLC analysis of the p-coumaric acid:dimethylallyltransferase activity of recombinant AcPT1
Molecule	Replicate	Yield (µM in reaction mixture) with different enzyme amounts
		1	2	4	8	16	32
Drupanin	1	10.0048	9.38541	10.4764	8.65043	6.58897	1.92454
	2	11.3234	10.8412	10.5978	8.5626	6.1688	3.66583
	3	9.75479	9.84969	10.4368	9.35177	5.40464	3.01869
Artepillin C	1	4.13836	6.30402	9.30386	14.0861	22.1433	40.6877
	2	4.8774	7.17957	10.9196	15.656	23.5059	30.3683
	3	3.15639	4.99455	8.1711	12.6671	28.2279	36.314
Art C / Total yield	1	0.292605	0.4018	0.470361	0.619536	0.770677	0.954836
	2	0.301058	0.398405	0.507479	0.646446	0.792119	0.89229
	3	0.24447	0.336464	0.439121	0.575283	0.839304	0.923252

## Sheet: Tab 5 Prenyl acceptor test
Figure 4b. Substrate specificity of AcPT1
Replicate	Relative activity (%)
	Drupanin	p-Coumaric acid		Cinnamic acid	m-Coumaric acid	o-Coumaric acid	Ferulic acid	Coniferyl aldehyde	Coniferyl alcohol	p-Hydroxybenzoic acid	Umbelliferone	Homogentisic acid
	P3	P1	P2				P4
1	106.749	60.2141	3.8596	ND	ND	ND	18.0521	ND	ND	ND	ND	ND
2	88.4966	59.7114	3.94644	ND	ND	ND	19.5633	ND	ND	ND	ND	ND
3	104.755	60.5356	4.45688	ND	ND	ND	18.5331	ND	ND	ND	ND	ND
* The activity to give P3 was set at 100%

## Sheet: Tab 6 Prenyl donor test
Figure 4c. Substrate specificity of AcPT1
Prenyl acceptor: p-Comaric acid
Replicate	Relative activity (%)
	DMAPP		GPP	FPP
	P1	P2	P5 (trace)
1	64.4788	25.9029	0.237338	ND
2	66.7989	37.0726	0.28082	ND
3	74.7419	31.0049	0.229336	ND
*The sum of the averages of P1 and P2 was set at 100%
Prenyl acceptor: Drupanin
Replicate	Relative activity (%)
	DMAPP	GPP	FPP
	P1
1	93.8923	ND	ND
2	97.2707	ND	ND
3	108.837	ND	ND

## Sheet: Tab 7 De novo production
Figure 5b. Drupanin and artepillin C production by DAC yeast strains.
Strain	Replicate	Cell fraction		Medium fraction
		Drupanin (µmol/L-medium)	Artepillin C (µmol/L-medium)	Drupanin (µmol/L-medium)	Artepillin C (µmol/L-medium)
DAC-EV	1	ND	ND	ND	ND
	2	ND	ND	ND	ND
	3	ND	ND	ND	ND
DAC-full	1	0.00555688	ND	0.14574	ND
	2	0.0133778	ND	0.13824	ND
	3	0.00767	ND	0.099167	ND
DAC-Δ	1	0.387282	2.3814	2.53067	0.347359
	2	0.504858	3.03901	2.63732	0.42542
	3	0.579246	3.32931	3.02988	0.44787
DAC-ΔSc	1	0.745595	2.93986	1.57661	0.322882
	2	0.64256	3.67776	2.48765	0.440554
	3	0.754743	3.87659	2.45024	0.427607

## Sheet: Tab 8 p-Cou Supplement
Figure 5c. Drupanin and artepillin C production by DAC yeast strains.
Strain	Replicate	Cell fraction		Medium fraction
		Drupanin (µmol/L-medium)	Artepillin C (µmol/L-medium)	Drupanin (µmol/L-medium)	Artepillin C (µmol/L-medium)
DAC-EV + p-Cou	1	ND	ND	ND	ND
	2	ND	ND	ND	ND
	3	ND	ND	ND	ND
DAC-ΔSc + p-Cou	1	8.12398	63.7961	39.4674	6.33979
	2	10.4794	56.4329	27.5346	4.7541
	3	7.15108	65.8442	40.5875	7.12278
